# Supplementary material for: Influence of the Accelerated Aging Process on the Fragment-Resistant Properties of Para-Aramid Body Armor
Source: Materials (Basel). 2022 Sep 19;15(18):6492. doi: 10.3390/ma15186492 (PMC9502209; doi:10.3390/ma15186492)
Supplement: Supplementary file 1 [file materials-15-06492-s001.zip]

Archive with 1 entries (1 files):
- materials-1899648-supplementary.pdf
